# Supplementary material for: Transcranial Color Doppler for Assessing Cerebral Venous Outflow in Critically Ill and Surgical Patients
Source: Diagnostics (Basel). 2026 Jan 16;16(2):289. doi: 10.3390/diagnostics16020289 (PMC12840142; doi:10.3390/diagnostics16020289)
Supplement: Supplementary file 1 [file diagnostics-16-00289-s001.zip]

Archive with 4 entries (4 files):
- Figures S1 and S2.pdf
- Video S1.mp4
- Video S2.mp4
- Video S3.mp4
